# Supplementary material for: Aerobic Exercise Induces Alternative Splicing of Neurexins in Frontal Cortex
Source: J Funct Morphol Kinesiol. 2021 May 31;6(2):48. doi: 10.3390/jfmk6020048 (PMC8261640; doi:10.3390/jfmk6020048)
Supplement: Supplementary file 1 [file jfmk-06-00048-s001.zip]

Archive with 1 entries (1 files):
- jfmk-1211346-supplementary.pdf
